# Supplementary material for: Widespread Horizontal Gene Transfer from Circular Single-stranded DNA Viruses to Eukaryotic Genomes
Source: BMC Evol Biol. 2011 Sep 26;11:276. doi: 10.1186/1471-2148-11-276 (PMC3198968; doi:10.1186/1471-2148-11-276)
Supplement: Additional file 2 — supplementary Tabular data. This file contains 5 supplementary Tabular data. Tabular data S1 shows the characterization of eukaryotic circular ssDNA viral Rep-like proteins in other systems. Tabular data S1 gives results of all detected endogenous circular ssDNA virus-like sequences in this study. Tabular data S3 shows the endogenous parvovirus-like sequences in acorn worm genome. Tabular data S4 summarizes the expressed endogenous viral sequences. Tabular data S5 lists the circular ssDNA virus-related ESTs which have not been determined if they were expressed endogenous viral sequences. [file 1471-2148-11-276-S2.ZIP]

Archive with 5 entries (5 files):
- Tabular data S4.xls
- Tabular data S1.xls
- Tabular data S2.xls
- Tabular data S3.xls
- Tabular data S5.xls
