# Supplementary material for: Widespread Horizontal Gene Transfer from Circular Single-stranded DNA Viruses to Eukaryotic Genomes
Source: BMC Evol Biol. 2011 Sep 26;11:276. doi: 10.1186/1471-2148-11-276 (PMC3198968; doi:10.1186/1471-2148-11-276)
Supplement: Additional file 2 — supplementary Tabular data. This file contains 5 supplementary Tabular data. Tabular data S1 shows the characterization of eukaryotic circular ssDNA viral Rep-like proteins in other systems. Tabular data S1 gives results of all detected endogenous circular ssDNA virus-like sequences in this study. Tabular data S3 shows the endogenous parvovirus-like sequences in acorn worm genome. Tabular data S4 summarizes the expressed endogenous viral sequences. Tabular data S5 lists the circular ssDNA virus-related ESTs which have not been determined if they were expressed endogenous viral sequences. [file 1471-2148-11-276-S2.ZIP › Tabular data S4.xls]

## Sheet: Sheet1
Tabular data S4. Summary of expressed endogenous viral sequences and their genomic match regions.
Organism		EST accession no. (length, bp)	Related gene	genomic matches accession no. and position	NT ID level (ID)
protozoans	Entamoeba histolytica	CX094342.1 (829)	Rep	AAFB02000406.1:7984-8812	829/829 (100%)
		contig-1 (827)	Rep	AAFB02000468.1:4468-5292	824/827 (99%)
		CX091937.1
		CX089530.1
		contig-2 (897)	Rep	AAFB02000331.1:9197-10093	897/897 (100%)
		CX080056.1
		CX080057.1
		CX084454.1
		CX085559.1
		CX088093.1
		CX098991.1
		CX089695.1
		CX089971.1
		CX091201.1
		CX091484.1
		CX091813.1
		CX098973.1
		CX093043.1
		CX093520.1
		CX098778.1
		CX095374.1
		CX095383.1
		CX096220.1
		CX098164.1
		CX098463.1
diatoms	Phaeodactylum tricornutum	contig (984)	Rep	ABQD01000138.1:26335-27312	957/984 (98%)
		CT902494.1
		CT946257.1
		CD376327.1
nematodes	Dirofilaria immitis (dog heartworm nematode)	contig (569)	Rep	Wuchereria bancrofti ADBV01018817.1:227-520	216/298 (73%)
		BQ456255.1
		BQ457338.1
nematodes	Onchocerca flexuosa (deer filarial worm )	contig (695)	Rep	Wuchereria bancrofti ADBV01018817.1:393-952	383/568 (68%)
		FF140597.1
		FF141572.1
nematodes	Ancylostoma caninum (dog hookworm)	EX559048.1 (720)	Rep	Onchocerca volvulus ADBW01007856.1:674-1003	256/330 (78%)
fungi	Magnaporthe grisea	contig (946)	Rep	AACU02000431.1:90374-91317	943/944 (99%)
		DC966976.1
		DC966977.1
		DC962897.1
		DC962898.1
		CD030328.1
