# Supplementary material for: Widespread Horizontal Gene Transfer from Circular Single-stranded DNA Viruses to Eukaryotic Genomes
Source: BMC Evol Biol. 2011 Sep 26;11:276. doi: 10.1186/1471-2148-11-276 (PMC3198968; doi:10.1186/1471-2148-11-276)
Supplement: Additional file 2 — supplementary Tabular data. This file contains 5 supplementary Tabular data. Tabular data S1 shows the characterization of eukaryotic circular ssDNA viral Rep-like proteins in other systems. Tabular data S1 gives results of all detected endogenous circular ssDNA virus-like sequences in this study. Tabular data S3 shows the endogenous parvovirus-like sequences in acorn worm genome. Tabular data S4 summarizes the expressed endogenous viral sequences. Tabular data S5 lists the circular ssDNA virus-related ESTs which have not been determined if they were expressed endogenous viral sequences. [file 1471-2148-11-276-S2.ZIP › Tabular data S1.xls]

## Sheet: Sheet1
Tabular data S1. Characterization of eukaryotic circular ssDNA viral Rep-like proteins in other systems.
Organism		Aa accessition no.	Lengh (bp)	Rep family domains (E-value) *
bacterial plasmid	Bifidobacterium pseudocatenulatum VMKB4M plasmid p4M	NP_613078.1	341	Viral_Rep (1.03e-10)	RNA_helicase (0.21)
	Candidatus Phytoplasma australiense plasmid pCPa	YP_001966814.1	375	Rep_2 (1.39e-05)	RNA_helicase (1.03e-06)
	Candidatus Phytoplasma australiense plasmid pPASb11	YP_001965310.1	377	Gemini_AL1 (3.48e-21)	RNA_helicase (6.0)
	Candidatus Phytoplasma australiense plasmid pPAPh2	YP_001965305.1	376	Gemini_AL1 (1.13e-21)
	Staphylococcus epidermidis plasmid SAP110B	ADA80397.1	381	Rep_2 (1.19e-05)	RNA_helicase (2.31e-04)
	Rehmannia glutinosa' phytoplasma plasmid pPARG1	YP_003617079.1	375	Rep_2 (1.43e-06)	RNA_helicase (1.38e-05)
	Phytoplasma sp. plasmid pOYRW1	BAA31453.1	225	Rep_2 (1.22e-07)
	Phytoplasma sp. plasmid pPSE	YP_001687728.1	382
	Phytoplasma sp. extrachromosomal DNA	CAB38248.1	118
	Aster yellows phytoplasma plasmid pJHW	NP_543033.1	374	Rep_2 (4.44e-06)	RNA_helicase (1.07e-06)
	Onion yellows phytoplasma plasmid pOYW	BAB39758.1	377	Rep_2 (1.69e-06)	RNA_helicase (2.32e-07)
	Onion yellows phytoplasma plasmid pOYM	YP_002600752.1	377	Rep_2 (8.78e-07)	RNA_helicase (1.11e-05)
	Onion yellows phytoplasma plasmid EcOYW2	BAD36752.1	434	Gemini_AL1 (5.46e-13)
	Onion yellows phytoplasma plasmid EcOYM	P60470.1	434	Gemini_AL1 (7.65e-15)
	Onion yellows phytoplasma plasmid EcOYNIM	BAI39443.1	434	Gemini_AL1 (1.76e-14)
	Onion yellows phytoplasma plasmid unknown	YP_214979.1	434	Gemini_AL1 (3.75e-13)
	Onion yellows phytoplasma plasmid EcOYW1	YP_002600745.1	347	Gemini_AL1 (3.82e-15)
	Onion yellows phytoplasma OY-M	NP_950919.1	376	Rep_2 (1.53e-06)	RNA_helicase (5.54e-07)
	Onion yellows phytoplasma OY-W	BAG06946.1	180		RNA_helicase (6.15e-06)
	Aster yellows witches'-broom phytoplasma AYWB plasmid pAYWB-IV	YP_456884.1	375	Rep_2 (5.26e-07)	RNA_helicase (1.97e-06)
	Aster yellows witches'-broom phytoplasma AYWB plasmid pAYWB-II	YP_456873.1	382	Rep_2 (1.39e-06)	RNA_helicase (4.36e-08)
	Aster yellows witches'-broom phytoplasma AYWB plasmid pAYWB-III	YP_456877.1	368	Gemini_AL1 (2.93e-18)	RNA_helicase (6.8)
	Aster yellows witches'-broom phytoplasma AYWB plasmid pAYWB-I	YP_456868.1	372	Gemini_AL1 (8.72e-19)
	New Jersey aster yellows phytoplasma extrachromosomal DNA	CBX25033.1	372	Gemini_AL1 (2.45e-17)
	Tomato big bud phytoplasma plasmid pTBBcap	ABA02285.1	189		RNA_helicase (0.01)
	Tomato big bud phytoplasma plasmid pTBBperi	YP_001966869.1	188
	Paulownia witches'-broom phytoplasma plasmid pPaWBNy-2	YP_001708790.1	367	Gemini_AL1 (9.82e-18)
	Paulownia witches'-broom phytoplasma plasmid pPaWBNy-1	YP_001708784.1	367	Gemini_AL1 (6.03e-14)
	Peanut witches'-broom phytoplasma plasmid pPNWB	NP_852617.1	397
	Beet leafhopper transmitted virescence phytoplasma plasmid pBLTVA-2	YP_025465.1	416
	Beet leafhopper transmitted virescence phytoplasma plasmid pBLTVA-1	YP_025456.1	416
bacteria	Lactobacillus acidophilus NCFM	YP_193399.1	360	Rep_2 (7.92e-31)	RNA_helicase (3.62e-06)
		YP_193250.1	366	Rep_2 (4.48e-26)	RNA_helicase (6.55e-05)
		YP_192964.1	313	Rep_2 (5.59e-35)	RNA_helicase (2.36e-05)
	Lactobacillus johnsonii FI9785	YP_003292543.1	415	Rep_2 (7.86e-26)	RNA_helicase (4.45e-06)
	Lactobacillus acidophilus ATCC 4796	ZP_04021177.1	350	Rep_2 (1.21e-31)	RNA_helicase (3.30e-06)
		ZP_04020374.1	321	Rep_2 (1.12e-32)	RNA_helicase (2.86e-05)
	Lactobacillus ultunensis DSM 16047	ZP_04010792.1	347	Rep_2 (1.99e-19)	RNA_helicase (2.30e-04)
	Lactobacillus crispatus JV-V01	ZP_03997149.1	306	Rep_2 (1.27e-13)	RNA_helicase (6.45e-04)
	Lactobacillus reuteri 100-23	ZP_03073582.1	422	Rep_2 (4.66e-11)	RNA_helicase (6.26e-08)
	Streptococcus mitis ATCC 6249	EFM31608.1	390	Rep_2 (1.01e-14)	RNA_helicase (0.01)
		ZP_07462622.1	390	Rep_2 (1.01e-14)	RNA_helicase (0.01)
	Streptococcus infantis SK1302	ZP_07694552.1	400	Rep_2 (7.88e-15)	RNA_helicase (0.03)
	Streptococcus mitis SK564	ZP_07645876.1	390	Rep_2 (1.64e-14)	RNA_helicase (0.03)
		ZP_07646594.1	400	Rep_2 (2.87e-17)	RNA_helicase (1.28e-04)
	Streptococcus suis 05ZYH33	YP_001198230.1	422	Rep_2 (1.19e-27)	RNA_helicase (2.35e-04)
	Streptococcus suis SC84	YP_003024785.1	406	Rep_2 (1.79e-28)	RNA_helicase (2.26e-04)
	Streptococcus sp. oral taxon 071 str. 73H25AP	ZP_07457852.1	471	Rep_2 (1.56e-04)	RNA_helicase (1.22e-04)
	Rothia dentocariosa M567	ZP_07072223.1	470	Rep_2 (1.53e-05)	RNA_helicase (6.77e-08)
	Enterococcus gallinarum EG2	ZP_05649687.1	440	Rep_2 (1.01e-04)	RNA_helicase (9.09e-07)
	Ruminococcus sp. 5_1_39B_FAA	ZP_04858491.1	435		RNA_helicase (0.70)
	Micrococcus luteus NCTC 2665	YP_002956709.1	473	Rep_2 (2.58e-05)	RNA_helicase (5.74e-08)
	Lactococcus lactis subsp. cremoris SK11	YP_812111.1	496	Rep_2 (6.03e-03)	RNA_helicase (9.92e-05)
	Leuconostoc mesenteroides subsp. cremoris ATCC 19254	ZP_03913356.1	387	Rep_2 (2.13e-14)	RNA_helicase (1.41e-04)
	Micrococcus luteus NCTC 2665	ZP_06246122.1	436	Rep_2 (4.77e-05)	RNA_helicase (7.66e-08)
	Kytococcus sedentarius DSM 20547	YP_003149794.1	472	Rep_2 (1.28e-05)	RNA_helicase (8.17e-08)
	butyrate-producing bacterium SS3/4	CBL40434.1	453	Rep_2 (2.12e-05)	RNA_helicase (1.01e-05)
	Clostridium saccharolyticum WM1	YP_003824178.1	286	Gemini_AL1 (0.14)	RNA_helicase (1.1)
		YP_003821019.1	353	Gemini_AL1 (0.28)
		YP_003820447.1	336	Viral_Rep (1.56e-07)	RNA_helicase (0.04)
	Aster yellows witches'-broom phytoplasma AYWB	YP_456464.1	231	Gemini_AL1 (3.11e-20)
		YP_456347.1	155	Gemini_AL1 (2.08e-10)
	Streptococcus oralis ATCC 35037	ZP_06611530.1	411	Viral_Rep (3.93e-03)
	Ruminococcus bromii L2-63	CBL15233.1	323	Viral_Rep (3.27e-10)	RNA_helicase (5.06e-06)
	Mobiluncus mulieris ATCC 35243	ZP_03993886.1	349	Viral_Rep (5.29e-04)	RNA_helicase (2.78e-05)
	Corynebacterium pseudogenitalium ATCC 33035	ZP_03920710.1	120	Viral_Rep (1.60e-09)
		ZP_03920711.1	147		RNA_helicase (0.04)
	Roseburia inulinivorans DSM 16841	ZP_03755188.1	289	Viral_Rep (1.36e-05)	RNA_helicase (6.35e-04)
		ZP_03755305.1	493	Rep_2 (1.96e-03)	RNA_helicase (0.02)
	Bifidobacterium catenulatum DSM 16992	ZP_03324227.1	407	Viral_Rep (3.74e-08)	RNA_helicase (0.12)
Algal plasmid	Porphyra tenera plasmid pPT4 RAP (PT4)	AAL50514.1	134	Gemini_AL1 (2.73e-06)
	Porphyra tenera plasmid pPT4-NU	YP_003058229.1	134	Gemini_AL1 (4.26e-07)
	Porphyra pulchra plasmid	AAF36422.1	378	Gemini_AL1 (9.09e-08)	RNA_helicase (0.59)
	Porphyra pulchra plasmid	AAF36423.1	378	Gemini_AL1 (4.00e-10)	RNA_helicase (0.04)
	Porphyra pulchra plasmid	AAF36424.1	378	Gemini_AL1 (1.11e-09)	RNA_helicase (0.26)
Eukaryote	Phytophthora sojae mitochondrion	YP_001165402.1	98	Gemini_AL1 (2.39e-04)
	Aspergillus nidulans FGSC A4	XP_661495.1	290
	Aspergillus fumigatus A1163	EDP55236.1	396	Gemini_AL1 (5.71e-05)
	Aspergillus niger CBS 513.88	XP_001395386.1	199	Gemini_AL1 (0.03)
	Magnaporthe oryzae 70-15	XP_365670.1	242		RNA_helicase (0.04)
	Laccaria bicolor S238N-H82	XP_001887813.1	382	Gemini_AL1 (4.10e-03)	Gemini_AL1_M (1.98e-03)
	Nectria haematococca mpVI 77-13-4	EEU34806.1	223
	Entamoeba histolytica HM-1:IMSS	XP_648754.1	266	Gemini_AL1 (0.59)	RNA_helicase (2.81e-07)
		XP_001914113.1	176		RNA_helicase (1.32e-07)
		XP_652803.1	169	Viral_Rep (9.76e-06)
		XP_652805.2	252		RNA_helicase (0.02)
		XP_653327.1	152
		XP_656979.1	436		RNA_helicase (0.76)
		XP_001913723.1	275
	Entamoeba dispar SAW760	XP_001738227.1	257	Viral_Rep (1.99e-08)	RNA_helicase (9.96e-09)
		XP_001738225.1	169	Viral_Rep (4.46e-07)
		XP_001740892.1	154		RNA_helicase (0.19)
		XP_001736001.1	154		RNA_helicase (0.19)
		XP_001734977.1	437		RNA_helicase (1.5)
	Blastocystis hominis Singapore isolate B (sub-type 7)	CBK22943.2	535		RNA_helicase (1.15e-08)
		CBK22173.2	463		RNA_helicase (6.14e-09)
		CBK21220.2	563		RNA_helicase (6.40e-09)
		CBK21221.2	432		RNA_helicase (1.54e-08)
	Trichoplax adhaerens strain Grell-BS-1999	XP_002109721.1	244	Viral_Rep (3.14e-06)
	Loa loa	EFO25451.1	206		RNA_helicase (3.06e-13)
		EFO13349.1	215	Viral_Rep (0.03)	RNA_helicase (9.21e-12)
		EFO12344.1	104		RNA_helicase (1.91e-11)
		EFO17533.1	104		RNA_helicase (1.91e-11)
	Giardia intestinalis ATCC 50581 strain GS/M H7	EET01110.1	305	Viral_Rep (1.19e-15)	RNA_helicase (8.50e-12)
		EES99726.1	391	Viral_Rep (1.41e-14)	RNA_helicase (3.92e-12)
		EES99432.1	306	Viral_Rep (4.28e-14)	RNA_helicase (3.72e-11)
		EES99438.1	334	Viral_Rep (7.86e-16)
	Giardia intestinalis isolate BRIS/92/HEPU/1541	AAF28770.1	191		RNA_helicase (1.94e-11)
		AAF28772.1	304	Viral_Rep (9.83e-26)	RNA_helicase (2.00e-15)
other virus	Canarypox virus strain ATCC VR-111	NP_955176.1	312	Viral_Rep (1.51e-10)	RNA_helicase (2.48e-15)
		NP_955223.1	166		RNA_helicase (3.71e-10)
	Chaetoceros salsugineum DNA virus	YP_473359.1	573		RNA_helicase (4.31e-03)
	Chaetoceros debilis DNA virus 18	BAH66307.1	247		RNA_helicase (0.24)
	footnote:
	* Some protein sequences were not detected one or all two Rep family domains due to sequence truncated or divergenced. But they were clearly
	related to other sequences containing Rep family domains.
	Rep_2 (Plasmid replication protein, pfam01719),
	Viral_Rep (Putative viral replication protein, pfam02407),
	Gemini_AL1 (Geminivirus Rep catalytic domain, pfam00799),
	Gemini_AL1_M (Geminivirus rep protein central domain, pfam08283),
	RNA_helicase (RNA helicase, pfam00910).
