# Supplementary material for: Widespread Horizontal Gene Transfer from Circular Single-stranded DNA Viruses to Eukaryotic Genomes
Source: BMC Evol Biol. 2011 Sep 26;11:276. doi: 10.1186/1471-2148-11-276 (PMC3198968; doi:10.1186/1471-2148-11-276)
Supplement: Additional file 2 — supplementary Tabular data. This file contains 5 supplementary Tabular data. Tabular data S1 shows the characterization of eukaryotic circular ssDNA viral Rep-like proteins in other systems. Tabular data S1 gives results of all detected endogenous circular ssDNA virus-like sequences in this study. Tabular data S3 shows the endogenous parvovirus-like sequences in acorn worm genome. Tabular data S4 summarizes the expressed endogenous viral sequences. Tabular data S5 lists the circular ssDNA virus-related ESTs which have not been determined if they were expressed endogenous viral sequences. [file 1471-2148-11-276-S2.ZIP › Tabular data S2.xls]

## Sheet: Sheet1
Tabular data S2. Endogenous circular ssDNA virus-like sequences in host genomes
Database	Organism	Accession no.	Chr. no. and position	putative protein accession no.		Junction coveragea L R		Top viral blast hitb	Related gene	%IDc	E valuec	Degenerated mutations relative to viral genesd
Refseq_genomic	Populus trichocarpa (black cottonwood)	NC_008478.1	LGXII: 11410621..11411228			15X	7X	Bhendi yellow vein mosaic virus	Rep	51	4e-22	inframe stop codons, frameshift
GSS	Nicotiana tabacum (common tobacco)	contig (FH610239,FH610156)	2..238			2X	2X	Chickpea chlorotic dwarf virus	Capsid	59	1e-18
Refseq_genomic	Aspergillus nidulans FGSC A4	NT_107012.1	chr II: 1300422..1301042	XP_661495.1		14X	6X	Chickpea chlorotic dwarf Sudan virus	Rep	26	0.0008
eukaryotic genomes	Aspergillus fumigatus A1163	ABDB01000026.1	88877..89998	EDP55236.1				Malvastrum yellow mosaic Helshire virus	Rep	24	3e-17
genome (reference only)	Aspergillus niger CBS 513.88	NT_166527.1	794829..795464	XP_001395386.1		16X	11X	Aspergillus fumigatus A1163 (EDP55236.1)	Rep	28	0.0002
eukaryotic genomes	Trichoderma atroviride IMI 206040	ABDG01000062.1	195366..195950			10X	8X	Aspergillus fumigatus A1163 (EDP55236.1)	Rep	33	4e-06
eukaryotic genomes	Magnaporthe oryzae 70-15 (rice blast fungus)	AACU02000431.1	90509..91234	XP_365670.1		8X	6X	Tobacco yellow dwarf virus	Rep	29	4e-06
eukaryotic genomes	Laccaria bicolor S238N-H82 (Bicoloured deceiver)	ABFE01002205.1	68683..69683	XP_001887813.1		9X	9X	Cotton leaf curl Shadadpur virus	Rep	28	8e-22	frameshift
		ABFE01000173.1	7779..8450			5X	5X	Laccaria bicolor S238N-H82 (XP_001887813.1)	Rep	39	1e-32
		ABFE01000943.1	16201..16343			15X	15X	Laccaria bicolor S238N-H82 (XP_001887813.1)	Rep	73	1e-15
		ABFE01001411.1	2070..2168			23X	32X	Laccaria bicolor S238N-H82 (XP_001887813.1)	Rep	66	1e-11
		ABFE01001115.1	410..484			9X	9X	Laccaria bicolor S238N-H82 (XP_001887813.1)	Rep	68	5e-08
eukaryotic genomes	Nectria haematococca mpVI 77-13-4	ACJF01000064.1	chr14: 36904..37572	XP_003040519.1		23X	11X	Corchorus yellow vein virus	Rep	25	0.0002
		ACJF01000097.1	8768..9433			23X	13X	Nectria haematococca mpVI 77-13-4 (EEU34806.1)	Rep	82	3e-102	inframe stop codons
		ACJF01000114.1	24025..24699			13X	23X	Nectria haematococca mpVI 77-13-4 (EEU34806.1)	Rep	78	1e-93	inframe stop codons
		ACJF01000185.1	14474..15148			17X	20X	Nectria haematococca mpVI 77-13-4 (EEU34806.1)	Rep	78	1e-93	inframe stop codons
eukaryotic genomes	Tuber melanosporum Mel28 (Perigord truffle)	CABJ01000040.1	17816..19087					Tomato leaf curl Palampur virus	Rep	26	6e-23	inframe stop codons
		CABJ01000204.1	8064..9077					Tomato leaf curl Palampur virus	Rep	31	3e-17	inframe stop codons
		CABJ01000301.1	30477..31614					Tomato leaf curl Palampur virus	Rep	30	4e-17	frameshift, insertion
		CABJ01000392.1	81806..82291					Sclerotinia sclerotiorum hypovirulence associated DNA virus 1	Rep	37	2e-08	inframe stop codons
			95222..95691					Sclerotinia sclerotiorum hypovirulence associated DNA virus 1	Rep	36	1e-10	frameshift, inframe stop codons
		CABJ01000406.1	11432..12644					Bean yellow dwarf virus	Rep	33	1e-14	insertion, deletion, inframe stop codons
			14806..15459					Tomato leaf curl Palampur virus	Rep	33	2e-14	inframe stop codon
			22484..22894					Sclerotinia sclerotiorum hypovirulence associated DNA virus 1	Rep	29	1e-07
		CABJ01000593.1	44072..45208					Tomato leaf curl Palampur virus	Rep	32	2e-15	inframe stop codons
		CABJ01000605.1	10854..11990					Tomato leaf curl Palampur virus	Rep	31	9e-17	inframe stop codons
		CABJ01000723.1	49567..50703					Sclerotinia sclerotiorum hypovirulence associated DNA virus 1	Rep	27	9e-25	inframe stop codons
		CABJ01000762.1	46366..47477					Tomato leaf curl Palampur virus	Rep	34	3e-11	insertion, deletion, frameshifts, inframe stop codon
		CABJ01000817.1	114207..115349					Tomato leaf curl Palampur virus	Rep	25	3e-20
		CABJ01000883.1	27559..28697					Tomato leaf curl Palampur virus	Rep	32	2e-20	insertion, frameshift
		CABJ01001134.1	7905..9035					Wheat dwarf virus	Rep	25	5e-18	inframe stop codons
		CABJ01001208.1	9066..10188					Tomato leaf curl Palampur virus	Rep	31	1e-22	insertion, frameshifts, inframe stop codon
		CABJ01001345.1	33204..34334					Wheat dwarf virus	Rep	24	3e-18	inframe stop codon
		CABJ01001364.1	71248..71733					Tomato leaf curl Palampur virus	Rep	33	1e-14	inframe stop codons
		CABJ01001447.1	116854..117984					Squash leaf curl China virus	Rep	32	2e-18	inframe stop codons
		CABJ01001521.1	102536..103673					Tomato leaf curl Palampur virus	Rep	35	2e-15	insertion, deletion, frameshifts, inframe stop codon
		CABJ01001536.1	23875..24997					Tomato leaf curl Palampur virus	Rep	32	6e-17	insertion, frameshift, inframe stop codons
		CABJ01002068.1	20593..21724					Tomato leaf curl Palampur virus	Rep	32	3e-19	frameshift, inframe stop codons
		CABJ01002081.1	5684..6820					Sclerotinia sclerotiorum hypovirulence associated DNA virus 1	Rep	26	1e-20	inframe stop codons
			9116..10254					Tomato leaf curl Palampur virus	Rep	31	3e-16	insertion, deletion
		CABJ01002167.1	63885..65020					Tomato leaf curl Palampur virus	Rep	31	5e-18	inframe stop codons
		CABJ01002197.1	7831..8979					Bean yellow dwarf virus	Rep	39	1e-12	insertion, deletion, inframe stop codons
		CABJ01002337.1	61365..62501					Tomato leaf curl Palampur virus	Rep	26	7e-25	inframe stop codons
		CABJ01002567.1	4533..5669					Tomato leaf curl Palampur virus	Rep	26	4e-22	inframe stop codons
		CABJ01002683.1	2250..3390					Tomato leaf curl Palampur virus	Rep	33	3e-18	insertion
		CABJ01002799.1	51549..52532					Sida micrantha mosaic virus	Rep	24	9e-18
		CABJ01002800.1	7107..8243					Tomato leaf curl Palampur virus	Rep	25	9e-18	inframe stop codons
		CABJ01002854.1	20374..21496					Tomato leaf curl Palampur virus	Rep	30	3e-18	insertion
		CABJ01002898.1	26046..27182					Tomato leaf curl Palampur virus	Rep	25	5e-22	inframe stop codons
		CABJ01002901.1	59..1238					Tomato leaf curl Palampur virus	Rep	32	2e-18	insertion, deletion
		CABJ01003050.1	93469..95390					Sclerotinia sclerotiorum hypovirulence associated DNA virus 1	Rep	32	1e-06	insertion, deletion, inframe stop codons
		CABJ01003136.1	44683..45729					Gossypium punctatum mild leaf curl virus	Rep	25	3e-15	inframe stop codons
		CABJ01003429.1	11547..12725					Bean yellow dwarf virus	Rep	31	2e-17	insertion, deletion
		CABJ01003737.1	11320..12522					Bean yellow dwarf virus	Rep	36	2e-16	inframe stop codon
		CABJ01003747.1	130358..131494					Tomato leaf curl Palampur virus	Rep	25	1e-20	inframe stop codons
		CABJ01003913.1	41855..42991					Tomato leaf curl Palampur virus	Rep	25	5e-20	inframe stop codons
		CABJ01003956.1	1..1144					Barley dwarf virus	Rep	23	1e-13	inframe stop codons
		CABJ01004147.1	17387..18208					Sclerotinia sclerotiorum hypovirulence associated DNA virus 1	Rep	27	2e-06	inframe stop codon
eukaryotic genomes	Entamoeba invadens IP1	AANW02001352.1	429..731			31X	30X	Corchorus yellow vein virus	Rep	37	7e-12
			3997..4345			3X	3X	Corchorus yellow vein virus	Rep	43	6e-06	frameshift
		AANW02001627.1	561..1343			4X	4X	Corchorus yellow vein virus	Rep	26	1.2
			3316..4164			3X	1X	Circoviridae TM-6c	Rep	30	9e-15
		AANW02003860.1	1242..1544			21X	21X	Corchorus yellow vein virus	Rep	37	4e-12
		AANW02003978.1	1291..1473			27X	27X	Rhynchosia Golden Mosaic Virus	Rep	45	2e-07
		AANW02000727.1	4414..4848			3X	2X	Porcine circovirus 2	Rep	30	2e-07
			5113..5313			4X	4X	Chayote yellow mosaic virus	Rep	44	1e-06
		AANW02002709.1	1267..1488			3X	4X	Porcine circovirus 2	Rep	47	0.0003
		AANW02004798.1	108..431			20X	20X	East African cassava mosaic Cameroon virus	Rep	38	4e-13
GSS	Entamoeba terrapinae	AM688208.1	76..438					Corchorus yellow vein virus	Rep	43	7e-16	inframe stop codon
		AM680040.1	12..239					Tomato leaf curl Tanzania virus	Rep	40	1e-05
		AM666017.1	351..776					Circovirus-like genome CB-A	Rep	43	8e-17	inframe stop codon
eukaryotic genomes	Entamoeba histolytica HM-1:IMSS	AAFB02000468.1	4594..5478	XP_648754.1		23X	28X	Circovirus-like genome CB-A	Rep	34	1e-25	inframe stop codon
		AAFB02000299.1	13120..14004	XP_001914113.1		31X	19X	Circovirus-like genome CB-A	Rep	34	2e-25	inframe stop codon
		AAFB02001119.1	1647..2531			26X	25X	Circovirus-like genome CB-A	Rep	34	4e-25	inframe stop codon
		AAFB02001699.1	702..1313			37X		Cyclovirus NG14	Rep	29	4e-12	inframe stop codon
		AAFB02001684.1	3..296				50X	Circovirus-like genome CB-A	Rep	41	2e-07
		AAFB02000331.1	6827..7333	XP_652803.1		19X	23X	Cyclovirus PK6197	Rep	30	8e-08
			9229..10075	XP_652805.2		17X	23X	Circovirus-like genome CB-A	Rep	43	7e-20	inframe stop codon, frameshift
			11382..11826			25X	28X	Entamoeba dispar SAW760 (XP_001740892.1)	Rep	71	6e-49	inframe stop codons, frameshifts
		AAFB02000227.1	1483..1938	XP_653327.1		8X	30X	Circovirus-like genome CB-A	Rep	27	0.002
		AAFB02000762.1	3767..4287			11X	10X	Entamoeba histolytica HM-1:IMSS XP_652805.2	Rep	48	4e-11	inframe stop codons, frameshifts
		AAFB02000406.1	6739..7614	XP_001913723.1		12X	11X	Circoviridae TM-6c	Rep	28	2e-08
			8149..8829			9X	15X	Bat cyclovirus GF-4c	Rep	30	1e-07	inframe stop codon
		AAFB02000262.1	4052..4496			30X	28X	Entamoeba dispar SAW760 (XP_001740892.1)	Rep	72	3e-48	inframe stop codons, frameshifts
		AAFB02000980.1	3273..3478			30X		Entamoeba dispar SAW760 (XP_001740892.1)	Rep	84	1e-19	inframe stop codons, frameshifts
eukaryotic genomes	Entamoeba dispar SAW760	AANV02000527.1	4273..5091	XP_001738227.1		7X	4X	Columbid circovirus	Rep	32	2e-24
			6874..7771	XP_001738225.1		8X	4X	Circoviridae TM-6c	Rep	42	0.0002	frameshift
		AANV02000124.1	2251..2963			3X	2X	Entamoeba dispar SAW760 (XP_001738227.1)	Rep	29	2e-12	frameshift, inframe stop codons
		AANV02000261.1	10556..11017	XP_001740892.1		17X	12X	Circovirus-like genome CB-A	Rep	27	0.004
		AANV02000981.1	4560..5021	XP_001736001.1		13X	17X	Circovirus-like genome CB-A	Rep	27	0.004
		AANV02001114.1	2363..2820			12X	17X	Entamoeba dispar SAW760 (XP_001736001.1)	Rep	91	2e-61	frameshift, inframe stop codons
		AANV02000835.1	1..601					Entamoeba histolytica HM-1:IMSS (XP_652803.1)	Rep	40	9e-30
eukaryotic genomes	Blastocystis hominis Singapore isolate B (sub-type 7) (Protists)	CABX01000075.1	196086..197690	CBK22943.2				Porcine circovirus 2	Rep	33	5e-07
			194842..195002					Blastocystis hominis (CBK22943.2)	Rep	58	1e-08	frameshift, inframe stop codons
		CABX01000042.1	214657..216345	CBK22173.2				Porcine circovirus 2	Rep	38	7e-08
			213505..213677					Blastocystis hominis (CBK22943.2)	Rep	58	1e-08	frameshift, inframe stop codons
		CABX01000019.1	21354..23042	CBK21220.2				Porcine circovirus 2	Rep	35	3e-08
			23279..24870	CBK21221.2				Porcine circovirus 2	Rep	35	3e-08
			24873..26224					Blastocystis hominis (CBK21220.2)	Rep	74	2e-173	frameshifts, inframe stop codons
Refseq_genomic	Canis lupus familiaris (dog)	NC_006604.2	chr22: 64349520..64350453			12X	10X	Starling circovirus	Rep	42	2e-16	inframe stop codon, frameshift, insertion
		NC_006599.2	chr17: 37420760..37420963			11X	7X	Beak and feather disease virus	Rep	49	5e-09	inframe stop codon
		NC_006597.2	chr15:58042850..58043324			13X	14X	Cyclovirus PK5006	Rep	32	5e-11	inframe stop codons, frameshift
		NC_006587.2	chr5: 33114198..33114989			11X	9X	Starling circovirus	Rep	50	2e-18	inframe stop codon, frameshift
eukaryotic genomes	Aplysia californica (California sea hare)	AASC02010328.1	7506..7796		61523..61813	15X	11X	Chimpanzee stool avian-like circovirus Chimp17	Rep	45	2e-13	inframe stop codon
Refseq_genomic	Monodelphis domestica (gray short-tailed opossum)	NC_008803.1	chr3: 262232423..262233230			15X	11X	Porcine circovirus 2	Rep	44	3e-48	frameshift
WGS	Felis catus(domestic cat)	ACBE01020071.1	657..1406			4X	2X	Raven circovirus	Rep	36	6e-13	frameshift, inframe stop codons
		ACBE01536005.1	770..1540			3X		Starling circovirus	Rep	30	6e-12	inframe stop codons
		ACBE01511791.1	443..1355			3X	3X	Columbid circovirus	Rep	60	6e-09	frameshifts, inframe stop codons
		AANG01806915.1	674..773			4X	3X	Felis catus (ACBE01020071.1:657..1406)	Rep	82	4e-16	frameshifts, inframe stop codons
		AANG01572864.1	6332..6541			3X	3X	Human stool-associated circular virus NG13	Rep	46	0.001	inframe stop codon
		ACBE01129274.1	1..230			1X	1X	Circovirus NG_chicken39	Rep	42	1e-06
WGS	Ailuropoda melanoleuca (giant panda)	ACTA01003428.1	26010..26497					Human stool-associated circular virus NG13	Rep	51	6e-18	frameshift, inframe stop codons
		ACTA01004107.1	4780..5134					Cyclovirus NG12	Rep	50	8e-08	frameshift, inframe stop codon
		ACTA01008384.1	136..973					Columbid circovirus	Rep	51	1e-24	frameshifts, inframe stop codons
		ACTA01018215.1	152..464					Human stool-associated circular virus NG13	Rep	51	8e-13	frameshift, inframe stop codons
		ACTA01115800.1	5516..5922					beak and feather disease virus	Rep	76	1e-09	insertion
		ACTA01149127.1	3..798					Human stool-associated circular virus NG13	Rep	36	2e-26	frameshift, inframe stop codons
		ACTA01155544.1	5061..5867					Starling circovirus	Rep	40	2e-21	inframe stop codons
		ACTA01184789.1	9..487					Human stool-associated circular virus NG13	Rep	44	6e-11	frameshift, inframe stop codon
		ACTA01028537.1	5097..5315					Cyclovirus NG14	Rep	43	0.26
		ACTA01060673.1	1909..2006					Cyclovirus NG14	Rep	42	0.021
		ACTA01101129.1	486..739					Ailuropoda melanoleuca (ACTA01149127.1:3..798)	Rep	80	2e-25	frameshifts, inframe stop codons
		ACTA01010543.1	2441..2638					Ailuropoda melanoleuca (ACTA01149127.1:3..798)	Rep	87	1e-33
WGS	Choloepus hoffmanni (Hoffmann's two-fingered sloth)	ABVD01526993.1	154..369			2X	4X	Porcine circovirus 2	Capsid	43	4e-07
		ABVD01718877.1	21..236			2X	5X	Porcine circovirus 2	Capsid	43	4e-07
eukaryotic genomes	Xenopus (Silurana) tropicalis (western clawed frog)	AAMC01055245.1	14573..14920			17X	15X	Human stool-associated circular virus NG13	Rep	54	2e-28	inframe stop codons
		AAMC01188449.1	562..1080			2X	1X	Circovirus-like genome CB-A	Rep	33	2e-05
eukaryotic genomes	Branchiostoma floridae (Florida lancelet) strain S238N-H82	ABEP02021162.1	3612..4478		4114481..4115293	18X	20X	Human stool-associated circular virus NG13	Rep	45	1e-61	inframe stop codon
		ABEP02021151.1	36268..37133		3988706..3989517	17X	20X	Human stool-associated circular virus NG13	Rep	44	9e-60	frameshift
		ABEP02037705.1	548..1383		75445..76232	23X	15X	Human stool-associated circular virus NG13	Rep	40	6e-48	frameshifts, inframe stop codons
		ABEP02013466.1	31227..31867		1891013..1891635	7X	6X	Cyclovirus PK5006	Rep	45	8e-25	frameshift, inframe stop codons
		ABEP02013467.1	1384..2493		1949123..1950205	6X		Beak and feather disease virus	Rep	59	2e-16	frameshifts,insertion
		ABEP02001286.1	8877..9507		6154473..6155091	4X	5X	Human stool-associated circular virus NG13	Rep	32	2e-23	frameshift, inframe stop codons
		ABEP02002916.1	23265..23426		414493..414654	19X		Raven circovirus	Rep	51	2e-09
eukaryotic genomes	Brugia malayi (agent of lymphatic filariasis)	AAQA01022198.1	121..800		121..800	1X		Cyclovirus PK6197	Rep	37	3e-21	frameshift, inframe stop codon
eukaryotic genomes	Loa loa (African eyeworm)	ADBU01000376.1	12779..13360	EFO25451.1				Gull circovirus	Rep	38	8e-19
			13367..13669					Gull circovirus	Rep	44	2e-13
		ADBU01002969.1	2162..2473					Croton yellow vein mosaic alphasatellite	Rep	40	7e-10
		ADBU01003307.1	1..780	EFO17533.1				Cyclovirus PK5510	Rep	45	4e-31	frameshift, deletion
		ADBU01005635.1	1350..1568					Cyclovirus PK6197	Rep	58	5e-13
			1861..2052					Beak and feather disease virus	Rep	44	0.005
		ADBU01008988.1	31..855	EFO13349.1				Cyclovirus PK5510	Rep	45	9e-29	frameshift
		ADBU01011276.1	1..190					Loa loa EFO13349.1	Rep	87	6e-17	frameshifts, inframe stop codon
			704..1137					Cyclovirus PK5510	Rep	45	1e-18
		ADBU01013086.1	231..712	EFO12344.1				Cyclovirus PK5510	Rep	45	4e-19
eukaryotic genomes	Wuchereria bancrofti (agent of lymphatic filariasis)	ADBV01000333.1	14404..15171					Beak and feather disease virus	Rep	36	1e-32	inframe stop codons
		ADBV01018817.1	144..968					Cyclovirus Chimp11	Rep	30	1e-25
		ADBV01012531.1	1514..1926					Porcine circovirus 2	Rep	29	0.88	frameshift
eukaryotic genomes	Onchocerca volvulus (agent of onchocerciasis)	ADBW01007856.1	669..1043					Cyclovirus PK5006	Rep	41	1e-10
		ADBW01019579.1	79..459					Beak and feather disease virus	Rep	33	1e-10
		ADBW01010400.1	44..434					Banana bunchy top virus	Rep	33	0.004	frameshift
		ADBW01006434.1	8..432					Cyclovirus TN18	Rep	35	0.92
		ADBW01001434.1	426..784					Sewage associated circovirus	Rep	52	9e-05	frameshift
eukaryotic genomes	Lepeophtheirus salmonis (salmon louse) strain Pacific	ADND01038826.1	642..1296					Subterranean clover stunt virus	Rep	37	4e-10
		ADND01052740.1	4873..5735					Banana bunchy top virus	Rep	37	4e-17	frameshift, deletion
		ADND01186227.1	168..642					Human stool-associated circular virus NG13	Rep	45	3e-11
		ADND01208419.1	69..647					Human stool-associated circular virus NG13	Rep	41	6e-10
		ADND01232795.1	215..906					Pea necrotic yellow dwarf virus	Rep	35	4e-06
		ADND01280745.1	466..771					Pea necrotic yellow dwarf virus	Rep	35	8e-08
		ADND01306175.1	1317..1607					Human stool-associated circular virus NG13	Rep	47	1e-06
		ADND01348236.1	472..1047					Human stool-associated circular virus NG13	Rep	46	1e-12
		ADND01351471.1	354..698					Milk vetch dwarf virus	Rep	33	8e-06
		ADND01456209.1	389..826					Human stool-associated circular virus NG13	Rep	43	1e-07
		ADND01001828.1	720..1455					Pea necrotic yellow dwarf virus	Rep	35	1.3	frameshift, inframe stop codon
		ADND01012923.1	682..1252					Lepeophtheirus salmonis (ADND01208419.1 69..647)	Rep	59	2e-44	frameshift, inframe stop codons
		ADND01038352.1	2..112					Lepeophtheirus salmonis (ADND01038826.1 642..1296)	Rep	87	2e-17
		ADND01051608.1	418..682					Lepeophtheirus salmonis (ADND01038826.1 642..1296)	Rep	49	1e-18	frameshift, inframe stop codon
		ADND01056872.1	1189..1302					Lepeophtheirus salmonis (ADND01186227.1 168..642)	Rep	58	2e-12
		ADND01064386.1	27..346					Lepeophtheirus salmonis (ADND01038826.1 642..1296)	Rep	42	9e-14	inframe stop codons
		ADND01065298.1	1226..2066					Lepeophtheirus salmonis (ADND01038826.1 642..1296)	Rep	46	2e-16	frameshifts, inframe stop codons
		ADND01074375.1	805..1483					Lepeophtheirus salmonis (ADND01038826.1 642..1296)	Rep	41	2e-21	frameshift, inframe stop codons
		ADND01084498.1	1740..2105					Lepeophtheirus salmonis (ADND01038826.1 642..1296)	Rep	46	6e-23	inframe stop codon
		ADND01086874.1	252..425					Lepeophtheirus salmonis (ADND01038826.1 642..1296)	Rep	63	6e-21	inframe stop codon
		ADND01089346.1	63..361					Lepeophtheirus salmonis (ADND01052740.1 4873..5735)	Rep	45	1e-13	frameshift
		ADND01106212.1	482..673					Lepeophtheirus salmonis (ADND01038826.1 642..1296)	Rep	66	2e-24	inframe stop codon
		ADND01109082.1	296..897					Lepeophtheirus salmonis (ADND01038826.1 642..1296)	Rep	62	6e-52	frameshifts, inframe stop codons
		ADND01109889.1	58..828					Lepeophtheirus salmonis (ADND01052740.1 4873..5735)	Rep	51	3e-38	frameshifts, inframe stop codons
		ADND01116557.1	2198..2539					Lepeophtheirus salmonis (ADND01052740.1 4873..5735)	Rep	36	3e-17	frameshift, inframe stop codons
		ADND01124216.1	1325..1591					Lepeophtheirus salmonis (ADND01208419.1 69..647)	Rep	66	3e-31	frameshift, inframe stop codon
		ADND01129190.1	367..450					Lepeophtheirus salmonis (ADND01038826.1 642..1296)	Rep	65	7e-09
		ADND01131106.1	651..827					Lepeophtheirus salmonis (ADND01348236.1 472..1047)	Rep	65	8e-24
		ADND01136965.1	404..790					Lepeophtheirus salmonis (ADND01208419.1 69..647)	Rep	33	1e-12	frameshifts
		ADND01142652.1	2508..2624					Lepeophtheirus salmonis (ADND01052740.1 4873..5735)	Rep	49	8e-08	frameshift
		ADND01156619.1	1403..1563					Lepeophtheirus salmonis (ADND01186227.1 168..642)	Rep	37	1e-10	frameshift, inframe stop codon
		ADND01157746.1	278..532					Lepeophtheirus salmonis (ADND01038826.1 642..1296)	Rep	34	6e-11	frameshifts
		ADND01159527.1	707..1285					Lepeophtheirus salmonis (ADND01348236.1 472..1047)	Rep	50	9e-41	frameshifts, inframe stop codons
		ADND01161244.1	175..641					Lepeophtheirus salmonis (ADND01208419.1 69..647)	Rep	55	6e-31	frameshifts, inframe stop codons
		ADND01197466.1	918..1148					Lepeophtheirus salmonis (ADND01232795.1 215..909)	Rep	52	1e-19	frameshift
		ADND01204618.1	706..927					Lepeophtheirus salmonis (ADND01038826.1 642..1296)	Rep	67	2e-28
		ADND01228620.1	1963..2314					Lepeophtheirus salmonis (ADND01038826.1 642..1296)	Rep	50	6e-25	frameshifts, inframe stop codon
		ADND01244072.1	827..1203					Lepeophtheirus salmonis (ADND01038826.1 642..1296)	Rep	43	1e-18	frameshifts, inframe stop codons
		ADND01244735.1	1432..1694					Lepeophtheirus salmonis (ADND01052740.1 4873..5735)	Rep	46	3e-15	frameshifts, inframe stop codons
		ADND01251768.1	542..730					Lepeophtheirus salmonis (ADND01186227.1 168..642)	Rep	40	2e-08	frameshifts
		ADND01259332.1	1785..2060					Lepeophtheirus salmonis (ADND01052740.1 4873..5735)	Rep	36	3e-10	frameshifts
			2673..3097					Lepeophtheirus salmonis (ADND01052740.1 4873..5735)	Rep	69	3e-45	frameshift, inframe stop codons
		ADND01273696.1	9..345					Lepeophtheirus salmonis (ADND01052740.1 4873..5735)	Rep	55	6e-24	frameshifts
		ADND01280744.1	1..309					Lepeophtheirus salmonis (ADND01186227.1 168..642)	Rep	46	2e-20
		ADND01281575.1	1441..2078					Lepeophtheirus salmonis (ADND01052740.1 4873..5735)	Rep	61	2e-26	frameshifts, inframe stop codons
		ADND01298483.1	2..187					Lepeophtheirus salmonis (ADND01052740.1 4873..5735)	Rep	68	8e-23
		ADND01332524.1	1303..1537					Lepeophtheirus salmonis (ADND01052740.1 4873..5735)	Rep	58	5e-20	frameshifts, inframe stop codon
		ADND01351313.1	197..349					Lepeophtheirus salmonis (ADND01038826.1 642..1296)	Rep	73	2e-22	frameshifts
		ADND01404611.1	969..1117					Lepeophtheirus salmonis (ADND01038826.1 642..1296)	Rep	58	2e-10	frameshift
		ADND01405025.1	462..581					Lepeophtheirus salmonis (ADND01052740.1 4873..5735)	Rep	58	3e-10
		ADND01464005.1	209..259					Lepeophtheirus salmonis (ADND01052740.1 4873..5735)	Rep	82	1e-05
		ADND01003159.1	208..395					Lepeophtheirus salmonis (ADND01306175.1 1317..1607)	Rep	47	3e-09	frameshift, inframe stop codon
		ADND01052666.1	679..909					Lepeophtheirus salmonis (ADND01052740.1 4873..5735)	Rep	42	3e-08
		ADND01087451.1	541..654					Lepeophtheirus salmonis (ADND01259332.1:1785..2060)	Rep	53	2e-10	inframe stop codon
		ADND01123705.1	356..565					Lepeophtheirus salmonis (ADND01038826.1 642..1296)	Rep	37	3e-07	inframe stop codon
		ADND01147217.1	724..957					Lepeophtheirus salmonis (ADND01052740.1 4873..5735)	Rep	33	1e-08	inframe stop codons
		ADND01225385.1	54..193					Lepeophtheirus salmonis (ADND01348236.1 472..1047)	Rep	46	2e-05	frameshift
		ADND01246918.1	746..1042					Lepeophtheirus salmonis (ADND01348236.1 472..1047)	Rep	37	6e-16	inframe stop codons
		ADND01317543.1	32..317					Lepeophtheirus salmonis (ADND01306175.1 1317..1607)	Rep	56	2e-05	frameshift
eukaryotic genomes	Varroa destructor (honeybee mite) strain Korean	ADDG01002201.1	2180..2825					Cyclovirus PK5034	Rep	50	2e-22	frameshifts
		ADDG01002562.1	572..1027					Cyclovirus PK5006	Rep	53	4e-14
			1303..1917					Cyclovirus PK5006	Rep	44	4e-42
		ADDG01003145.1	2939..3577					Cyclovirus PK5006	Rep	44	4e-47
		ADDG01004912.1	3271..3486					Cyclovirus TN25	Rep	55	3e-16
			3619..4170					Cyclovirus TN25	Rep	48	8e-22
		ADDG01004991.1	1438..1909					Porcine circovirus 2	Rep	35	1e-08	frameshifts, inframe stop codons
		ADDG01005010.1	1469..2133					Raven circovirus	Rep	29	3e-10	frameshifts, inframe stop codons
		ADDG01006071.1	1059..1600					Cyclovirus PK5006	Rep	39	1e-23
		ADDG01008812.1	34..818					Cyclovirus TN18	Rep	48	1e-19	frameshifts, inframe stop codons
		ADDG01011650.1	3347..3906					Cyclovirus NG14	Rep	33	2e-29	frameshifts, inframe stop codons
		ADDG01016313.1	564..1272					Cyclovirus TN25	Rep	48	4e-43	inframe stop codons, deletion
		ADDG01016972.1	2557..2991					Cyclovirus PK5006	Rep	42	2e-13
		ADDG01018249.1	223..488					Cyclovirus NG14	Rep	53	2e-12	inframe stop codons, frameshift
		ADDG01020998.1	1426..2093					Cyclovirus PK5222	Rep	34	1e-37	frameshifts
		ADDG01025628.1	959..1459					Cyclovirus PK5006	Rep	37	8e-18	inframe stop codons, frameshift
		ADDG01026923.1	1336..2044					Cyclovirus Chimp12	Rep	61	4e-34	frameshifts
		ADDG01029285.1	932..1420					Cyclovirus PK6197	Rep	29	0.0008	inframe stop codons
			1468..1823					Human stool-associated circular virus NG13	Rep	34	9e-11	inframe stop codons, frameshift
		ADDG01031766.1	2244..2561					Cyclovirus NG12	Rep	51	2e-15	inframe stop codons
		ADDG01033538.1	1428..2104					Cyclovirus NG12	Rep	47	1e-24	frameshifts, inframe stop codons
		ADDG01034351.1	1389..2042					Cyclovirus NG14	Rep	30	1e-10	inframe stop codons
		ADDG01043406.1	1367..2060					Cyclovirus NG14	Rep	48	4e-46	frameshift
		ADDG01053339.1	859..1679					Cyclovirus PK6197	Rep	37	3e-53	frameshift
		ADDG01055770.1	1356..1608					Goose circovirus	Rep	46	3e-09	frameshift
		ADDG01057537.1	25..451					Cyclovirus NG14	Rep	56	6e-12	frameshift, inframe stop codon
			977..1561					Cyclovirus NG14	Rep	55	3e-34
		ADDG01066173.1	1098..1559					Cyclovirus TN25	Rep	44	1e-22	inframe stop codons
		ADDG01068002.1	3..260					Cyclovirus NG_chicken23	Rep	36	4e-08
		ADDG01068269.1	74..794					Cyclovirus Chimp11	Rep	64	6e-20	frameshift
		ADDG01069300.1	381..975					Cyclovirus TN25	Rep	46	2e-24	frameshifts
		ADDG01070450.1	709..1419					Cyclovirus PK5034	Rep	35	1e-23	frameshifts, inframe stop codons
		ADDG01071768.1	1..444					Cyclovirus PK5034	Rep	41	9e-24
		ADDG01114935.1	430..885					Cyclovirus PK5034	Rep	37	1e-18
		ADDG01121481.1	50..530					Cyclovirus TN25	Rep	40	9e-21	frameshift
		ADDG01131589.1	1..686					Cyclovirus PK5034	Rep	46	2e-25	frameshifts, inframe stop codons
		ADDG01140645.1	18..539					Sewage associated circovirus	Rep	38	1e-13	frameshift, inframe stop codon
		ADDG01145803.1	122..571					Cyclovirus NG14	Rep	51	2e-35
		ADDG01153508.1	3..493					Cyclovirus PK5510	Rep	43	9e-22	inframe stop codons
		ADDG01019325.1	2..282					Cyclovirus TN18	Rep	42	1e-05	inframe stop codon
		ADDG01177121.1	52..363					Cyclovirus PK6197	Rep	40	3e-11
		ADDG01162680.1	1..297					Cyclovirus NG14	Rep	34	0.003	frameshift, inframe stop codon
		ADDG01139115.1	2..106					Cyclovirus NG14	Rep	59	0.13
		ADDG01121758.1	574..810					Raven circovirus	Rep	36	0.015	inframe stop codons
		ADDG01079712.1	468..718					Cyclovirus PK6197	Rep	53	2e-09	inframe stop codon
		ADDG01059151.1	77..479					Cyclovirus PK6197	Rep	45	0.002	frameshift, inframe stop codon
		ADDG01045681.1	987..1289					Cyclovirus PK6197	Rep	52	1e-15	inframe stop codon
		ADDG01017834.1	6..503					Raven circovirus	Rep	26	0.004	inframe stop codons
			1605..1800					Circovirus-like genome CB-A	Rep	50	0.026
		ADDG01016191.1	60..399					Cyclovirus NG14	Rep	40	0.025	frameshift, inframe stop codons
		ADDG01006534.1	921..1145					Raven circovirus	Rep	47	0.27
			2468..2575					Cyclovirus NG14	Rep	43	0.0004	frameshift, inframe stop codons
		ADDG01000145.1	264..647					Cyclovirus TN6	Rep	31	0.014	frameshift
		ADDG01045102.1	301..961					Cyclovirus PK5222	Rep	26	0.007	frameshift, inframe stop codon
		ADDG01113407.1	5..378					Goose circovirus	Rep	65	4.5	frameshift
		ADDG01166927.1	58..368					Cyclovirus PK6197	Rep	40	0.64
WGS	Trichoplax adhaerens (placozoan) strain Grell-BS-1999	ABGP01000147.1	12452..13183	XP_002109721.1	293817..294548	7X	3X	Pea necrotic yellow dwarf virus	Rep	32	1e-21
		ABGP01000143.1	105301..105823		108914..109436	3X	8X	Trichoplax adhaerens (XP_002109721.1)	Rep	50	7e-18	frameshift, inframe stop codon
WGS	Micromonas pusilla (green algae) CCMP1545	ACCP01000489.1	18825..19202	EEH50880.1	96091..96468	8X	13X	Subterranean clover stunt virus	Rep	33	4e-05
WGS	Phaeodactylum tricornutum (diatom)	ABQD01000138.1	26242..27015		26335..26973	3X	10X	Gossypium darwinii symptomless alphasatellite	Rep	30	1e-12
genome (ref. only)	Hydra magnipapillata (hydrozoan) strain 105	NW_002121584.1	46961..47806			13X	12X	Cyclovirus TN18	Rep	45	5e-12	inframe stop codons
		NW_002173830.1	106..1038			11X	11X	Starling circovirus	Rep	31	7e-21	inframe stop codons
		NW_002165466.1	75149..76067			6X		Cyclovirus PK5034	Rep	48	7e-18	inframe stop codons, frameshift
			111898..112830			10X	11X	Starling circovirus	Rep	31	1e-20	inframe stop codons
		NW_002166268.1	50367..51210			7X	12X	Goose circovirus	Rep	32	7e-21	frameshift
		NW_002163706.1	138709..139729				6X	Chimpanzee stool avian-like circovirus Chimp17	Rep	40	1e-16	inframe stop codon
			172009..172938			12X	11X	Starling circovirus	Rep	31	2e-20	inframe stop codons
		NW_002164010.1	107865..108782			6X	10X	Starling circovirus	Rep	31	4e-21	inframe stop codon
			108864..109788			8X	10X	Beak and feather disease virus	Rep	40	5e-18
			163901..164663			8X	6X	Cyclovirus PK6197	Rep	56	2e-10	frameshift, inframe stop codon
		NW_002153279.1	20604..21504			11X	7X	Cyclovirus PK5034	Rep	32	7e-14	inframe stop codon
		NW_002161249.1	11615..12487			12X	13X	Cyclovirus PK5034	Rep	43	2e-13
		NW_002158381.1	15831..16683			11X	8X	Cyclovirus PK5510	Rep	52	4e-14	frameshift, inframe stop codon
		NW_002163236.1	484..1379			7X	12X	Muscovy duck circovirus	Rep	40	2e-16	frameshifts
		NW_002166165.1	3629..4075			5X	7X	Virus Chimp162	Rep	33	1e-07	inframe stop codons
		NW_002161614.1	9617..10006			7X	10X	Sewage associated circovirus-like sequence	Rep	35	1e-07	inframe stop codon
		NW_002166993.1	108..972			8X	12X	Cyclovirus PK6197	Rep	51	3e-10	frameshift, inframe stop codons
		NW_002166291.1	102166..102425			6X	5X	Hydra magnipapillata (NW_002164010.1:107865-108698)	Rep	43	4e-09	frameshift, inframe stop codons
eukaryotic genomes	Giardia intestinalis ATCC 50581 strain GS/M H7	ACGJ01002178.1	239..1153	EET01110.1				Virus NG10	Rep	54	1e-55
		ACGJ01002500.1	1004..2176	EES99726.1				Virus NG10	Rep	54	2e-54
		ACGJ01002837.1	1..183					Giardia intestinalis ATCC 50581 (EET01110.1)	Rep	96	1e-29
			1247..2218	EES99432.1				Virus NG10	Rep	51	1e-53
		ACGJ01000493.1	1..360					beak and feather disease virus	Rep	49	2e-13
		ACGJ01000559.1	20..494					Porcine circovirus 2	Rep	49	5e-15	frameshift
		ACGJ01002772.1	342..1343	EES99438.1				Pea necrotic yellow dwarf virus	Rep	28	1e-16
		ACGJ01001554.1	3..485					Virus NG10	Rep	55	8e-46
		ACGJ01002413.1	6178..6759					Giardia intestinalis (AAF28772.1)	Rep	32	4e-21
		ACGJ01001285.1	3..326					Virus NG10	Rep	50	2e-22
		ACGJ01000356.1	5..346					Virus NG10	Rep	41	1e-14
		ACGJ01001934.1	1..246					Virus NG11	Rep	53	1e-12
		ACGJ01001821.1	3..284					beak and feather disease virus	Rep	48	0.0002
NR	Giardia intestinalis isolate BRIS/92/HEPU/1541	AF059664.1	2411..2986	AAF28770.1				Beak and feather disease virus	Rep	41	3e-24
			4211..5125	AAF28772.1				Virus NG10	Rep	42	9e-40
footnote:
a The junction coverage indicates that how many trace records contain the junctions between viral and host sequence, which were calculated by using endogeneous viral sequences and their flanking host sequences as megablast queries against NCBI Trace Archive database with the cut-off value: nt identity >95%. L, left boundary; R, right boundary. The trace records of some species were not available.…
b Some endogeneous viral sequences were not detected significant sequence similarities to viruses but to other endogeneous viral sequences which shared significant sequence similarities with viruses.
c Only indentity and E value of the best high-scoring segment pair (HSP) are shown.
d Degenerated mutations only indicate the aligned regions, not including the 5'/3' truncated of endogeneous viral sequences.
