# Supplementary material for: Widespread Horizontal Gene Transfer from Circular Single-stranded DNA Viruses to Eukaryotic Genomes
Source: BMC Evol Biol. 2011 Sep 26;11:276. doi: 10.1186/1471-2148-11-276 (PMC3198968; doi:10.1186/1471-2148-11-276)
Supplement: Additional file 2 — supplementary Tabular data. This file contains 5 supplementary Tabular data. Tabular data S1 shows the characterization of eukaryotic circular ssDNA viral Rep-like proteins in other systems. Tabular data S1 gives results of all detected endogenous circular ssDNA virus-like sequences in this study. Tabular data S3 shows the endogenous parvovirus-like sequences in acorn worm genome. Tabular data S4 summarizes the expressed endogenous viral sequences. Tabular data S5 lists the circular ssDNA virus-related ESTs which have not been determined if they were expressed endogenous viral sequences. [file 1471-2148-11-276-S2.ZIP › Tabular data S3.xls]

## Sheet: Sheet1
Tabular data S3. Endogenous parvovirus-like sequences in acorn worm (Saccoglossus kowalevskii) genome
Database	Accession no.	position	Related gene
HTGT	AC206118.2	11481..14027	Rep
		14510..15025	Capsid
		39902..40797	Rep
		44296..46517	Rep
		47072..47209	Capsid
		47251..47601	Rep
		48099..48626	Capsid
		48983..51030	Rep
		51759..52802	Capsid
		63356..63844	Rep
		69283..69748	Rep
		71692..71829	Capsid
		81059..81157	Capsid
genome (ref. only)	NW_003137822.1	1045338..1045903	Capsid
		1068147..1070105	Rep
		1070593..1073169	Rep
		1073603..1075684	Capsid
		1078950..1081025	Capsid
		1081475..1083620	Rep
		1084108..1086654	Rep
		1088740..1089382	Capsid
		1093281..1094742	Capsid
		1095205..1097744	Rep
		1098199..1098681	Capsid
	NW_003143814.1	75216..77520	Rep
	NW_003111569.1	111..2664	Rep
	NW_003133367.1	11500..11598	Capsid
		20778..20915	Capsid
		22838...23304	Rep
		29826..30345	Rep
		31502..31890	Rep
		32828..33145	Capsid
		33928..34539	Capsid
		34976..36292	Capsid
		36773..39291	Rep
		39777..41596	Capsid
		42082..42423	Rep
		50298..52523	Rep
		53185..54196	Capsid
		54661..56739	Rep
		56748..56936	Rep
		57701..58771	Capsid
		60949..61602	Capsid
		62157..64473	Rep
		65603..65950	Capsid
		67101..68980	Rep
		69461..71539	Capsid
		72449..72607	Capsid
		72813..73031	Capsid
		73376..73508	Capsid
		74177..75187	Capsid
		76745..79298	Rep
		79733..80386	Rep
		80841..81041	Capsid
		81640..82483	Capsid
	NW_003135839.1	239772..242310	Rep
		242795..242947	Capsid
	NW_003130861.1	201946..202056	Rep
		202500..205011	Rep
		205492..207551	Capsid
		312733..313435	Rep
		314698..315035	Rep
		316724..317010	Capsid
		321371..322639	Capsid
	NW_003139324.1	93904..95942	Rep
		96423..97657	Capsid
		122162..123323	Rep
		123802..125646	Capsid
		126559..126735	Capsid
	NW_003130364.1	24671..26455	Rep
	NW_003151292.1	4486..6192	Rep
	NW_003156234.1	585521..586778	Rep
		586736..587274	Capsid
	NW_003141809.1	44269..45907	Rep
	NW_003132854.1	247473..248141	Rep
	NW_003125925.1	72987..73490	Rep
		73499..74378	Capsid
	NW_003153267.1	40458..40823	Rep
	NW_003152486.1	368..891	Rep
	NW_003124918.1	172271..174470	Rep
		174501..175450	Capsid
	NW_003156282.1	205..684	Capsid
		4977..5411	Rep
	NW_003120958.1	6742..6993	Rep
		2274..4088	Capsid
	NW_003109080.1	552578..554189	Capsid
