# Supplementary material for: Widespread Horizontal Gene Transfer from Circular Single-stranded DNA Viruses to Eukaryotic Genomes
Source: BMC Evol Biol. 2011 Sep 26;11:276. doi: 10.1186/1471-2148-11-276 (PMC3198968; doi:10.1186/1471-2148-11-276)
Supplement: Additional file 2 — supplementary Tabular data. This file contains 5 supplementary Tabular data. Tabular data S1 shows the characterization of eukaryotic circular ssDNA viral Rep-like proteins in other systems. Tabular data S1 gives results of all detected endogenous circular ssDNA virus-like sequences in this study. Tabular data S3 shows the endogenous parvovirus-like sequences in acorn worm genome. Tabular data S4 summarizes the expressed endogenous viral sequences. Tabular data S5 lists the circular ssDNA virus-related ESTs which have not been determined if they were expressed endogenous viral sequences. [file 1471-2148-11-276-S2.ZIP › Tabular data S5.xls]

## Sheet: Sheet1
Tabular data S5. Summary of circular ssDNA virus-related ESTs and their best matched viruses.
Organism		Accession no.	Length (bp)	Top blast hit	Related gene	AA ID level (ID)	E value
eudicots	Manihot esculenta (cassava)	DV445575.1	725	Cotton leaf curl Burewala alphasatellite	Rep	50/151 (34%)	7e-10
eudicots	Lactuca virosa (lettuce)	contig	847	Chickpea chlorotic dwarf Sudan virus	Rep	90/261 (35%)	3e-29
		DW153955.1
		DW154009.1
		DW155103.1
		DW155144.1
eudicots	Cicer arietinum (chickpea)	contig	660	Human stool-associated circular virus NG13	Rep	65/203 (33%)	3e-18
		GR393583.1
		GR393786.1
eudicots	Corchorus capsularis (jute)	GR463781.1	389	Chilli leaf curl India virus	Rep	89/93 (96%), 30/30 (100%)	7e-46
eudicots	Nicotiana tabacum	AM782812.1	445	Entamoeba dispar SAW760 ( XP_001738227.1)	Rep	25/80 (32%)	0.016
eudicots	Phaseolus acutifolius (tepary bean)	HO229094.1	447	Geminivirus Related DNA in tobacco genome	Rep	24/35 (69%)	0.0001
diatoms	Thalassiosira pseudonana	FC514213.1	715	Cyclovirus PK5034	Rep	60/176 (35%)	3e-15
haptophytes	Isochrysis galbana	contig	681	Starling circovirus	Rep	69/218 (32%)	6e-11
		EC138019.1
		EC143144.1
		EC146406.1
crustaceans	Caligus rogercresseyi	FK887197.1	793	Faba bean necrotic yellows virus	Rep	85/253 (34%)	1e-15
sponges	Leucetta chagosensis	GO094773.1	886	Porcine circovirus 2	Rep	72/211 (35%)	2e-22
apicomplexans	Gregarina niphandrodes	CF945981.1	457	Beak and feather disease virus	Rep	37/103 (36%)	5e-09
		CF946227.1	584	Cyclovirus PK6197	Rep	29/85 (35%), 30/105 (29%)	1e-09
carnivores	Ursus americanus (American black bear)	GW282032.1	456	Cyclovirus NG14	Rep	40/80 (50%), 12/24 (50%)	4e-19
even-toed ungulates	Bos taurus (cattle)	CF615452.1	548	Banana bunchy top virus	Rep	32/45 (72%)	8e-10
		CF615454.1	531	Banana bunchy top virus	Rep	44/75 (59%)	8e-15
		CO729259.1	341	Banana bunchy top virus	Rep	91/92 (99%)	2e-47
